# Supplementary material for: Recruitment and Patch Establishment by Seed in the Seagrass Posidonia oceanica: Importance and Conservation Implications
Source: Front Plant Sci. 2017 Jun 16;8:1067. doi: 10.3389/fpls.2017.01067 (PMC5472673; doi:10.3389/fpls.2017.01067)
Supplement: Supplementary file 1 [file Table_1.XLS]

## Sheet: Foglio1
Table S1. Dataset. Each of the rows in the dataset represents a citation or a personal observation, including our own observation, that reported the presence of at least one P. oceanica seedling naturally established in the field or stranded on the beach, from the first seedling record in 1986. For each record we reported the reference year, the observation period (year, and month if provided), t…
Source	Reference year	Observation period (year)	Year of seedling establishment	Country	Geographical area	Locality, site	Latitude (ºN)	Longitude (ºE)	Recruit depth (m)	Substrate type	Age of recruits	Density of recruits (mean number m-2) or total number of sampled recruits	Monitoring period (months)	Mean seedling survival (%) at the end of monitoring	Branching (yes or not) in survived seedlings at the end of the monitoring period	Evidence of grazing on seedlings (yes or not) during the monitoring period	Pressure level/ measures of protection at the recruiitment locality
Francour, in Pergent 1987	1987	na	1986	France	Provence-Alpes-Côte d'Azur	Gulf of Giens	43.02	06.08	n.a	n.a	n.a	n.a					Natural site
Buia and Piraino 1989	1989	August 1986	1986	Italy	Sicily, Egadi Archipelago	Marettimo Island, Cala Marino	37.58	12.03	2	rock	3 months	1					Marine protected area
Meinesz et al. 1993	1993	1989	1989	France	Provence-Alpes-Côte d'Azur	Gulf of Juan	43.33	07.08	n.a	n.a	n.a	n.a
Gambi et al. 1996	1996	August 1994	1994	Croatia	Zaratine Archipelago	Dugi Otok Island	43.58	15.04	0.50-10	rock	> 1 year	20 m-2					Natural Parc
Badalamenti, in Gambi and Guidetti 1998	1998	June 1995	1995	Italy	Sicily, Egadi Archipelago	Favignana, Cala Rotonda	37.55	12.21	n.a	rock/stones	n.a	n.a					Marine protected area
Balestri et al. 1998	1998	June 1994	1994	Italy	Tuscany	Rosignano Solvay	43.22	10.26	10	dead matte	1 month	3.2 m-2	34	66.6	yes	not	High anthrophogenic pressure, industrial and seawage outfalls
Balestri et al. 1998	1998	June 1994	1994	Italy	Tuscany	Rosignano Solvay	43.22	10.26	10	pebbles	1 month	3 m-2	34	0			High anthrophogenic pressure, industrial and seawage outfalls
Gambi and Guidetti 1998	1998	August 1995	1994	Italy	Sicily, Egadi Archipelago	Favignana Island, Cala Monaci	37.55	12.16	0.5-2	rock/stones	1 year	2 m-2					Marine protected area
Gambi and Guidetti 1998	1998	August 1995	1994	Italy	Sicily, Egadi Archipelago	Favignana Island, Cala Rotonda	37.55	12.21	0.5-2	rock/stones	1 year	2 m-2					Marine protected area
Piazzi et al. 1999	1999	July 1994	1994	Italy	Tuscany	Gulf of Follonica	42.51	10.45	5-10	dead matte	2-3 months	3 m-2	26	56.6	not	not	High anthrophogenic pressure, industrial outfalls
Piazzi et al. 1999	1999	July 1994	1994	Italy	Tuscany	Livorno	43.28	10.19	2	dead matte	2-3 months	2.6 m-2	26	40.5	not	not	Moderate anthropogenic pressure
Piazzi et al. 1999	1999	July 1994	1994	Italy	Tuscany	Livorno	43.28	10.19	2	rock	2-3 months	2.6 m-2	26	0	not	not	Moderate anthropogenic pressure
Piazzi et al. 1999	1999	July 1994	1994	Italy	Tuscany	Livorno	43.28	10.19	2	gravel	2-3 months	2.6 m-2	26	0	not	not	Moderate anthropogenic pressure
Piazzi et al. 1999	1999	July 1994	1994	Italy	Tuscany	Livorno	43.28	10.19	10	dead matte	2-3 months	2.6 m-2	26	69.6	not	not	Moderate anthropogenic pressure
Piazzi et al. 1999	1999	July 1994	1994	Italy	Tuscany	Livorno	43.28	10.19	10	rock	2-3 months	2.6 m-2	26	46.6	not	not	Moderate anthropogenic pressure
Piazzi et al. 1999	1999	July 1994	1994	Italy	Tuscany	Livorno	43.28	10.19	10	gravel	2-3 months	2.6 m-2	26	0	not	not	Moderate anthropogenic pressure
Buia et al. 2002	2002	June 1998	1998	Italy	Campania, Flegree Arhipelago	Ischia Island, Punta Caruso	40.43	13.54	2-10	rock	1 month	20					Marine protected area
Buia et al. 2002	2002	September 1997	1997	Italy	Sicily	Ustica Island, Punta dell'Arpa	38.42	13.11	0.5-15	rock	3 months	20					Marine protected area
Buia et al. 2002	2002	September 1997	1997	Italy	Sicily	Ustica Island, Punta Cavazzi	38.41	13.09	0.5-15	rock	3 months	5					Marine protected area
Buia et al. 2002	2002	September 1997	1997	Italy	Sicily	Ustica Island, Cala Parrino	38.41	13.11	0.5-15	stones/pebbles	3 months	8					Marine protected area
Buia et al. 2002	2002	May 1999	1999	Italy	Campania, Flegree Arhipelago	Ischia Island, Castello Aragonese	40.43	13.57	stranded		n.a	n.a
Buia et al. 2002	2002	June 1999	1999	Italy	Puglia	Taranto, Lama	40.24	17.01	stranded		> 1 month	15
Guidetti and Bussotti 2002	2002	June 1998	1997	Italy	Sicily	Ustica Island	38.44	13.11	0-1.5	rock	1 year	20					Marine protected area
Guidetti and Bussotti 2002	2002	August 1998	1996	Italy	Sardinia	Gulf of Olbia	40.55	09.34	0-1.5	rock	2 years	20					Moderate anthropogenic pressure
Moreno and Guirado 2006	2006	May 2003	2003	Spain	Andalusia; Almeria	San José	36.45	02.05	stranded
Moreno and Guirado 2006	2006	June 2003	2003	Spain	Andalusia; Almeria	Los Escullos	36.47	02.03	stranded
Moreno and Guirado 2006	2006	May 2004	2004	Spain	Andalusia; Almeria	Almeria, Sant Telmo	36.50	02.29	stranded
Jover et al 2003	2003	na	n.a	Spain	Balearic Islands	Formentera Island, Punta Pedrera	38.44	01.24	stranded			n.a					Marine protected area
Vallerini F, personal observation	2004	July 2004	2004	Italy	Tuscany	Livorno, Antignano	43.30	10.19	0-0.5	rock	1 month	1 m-2					Moderate anthropogenic pressure
Diaz-Amela et al. 2008	2008	July 2004	2004	Spain	Balearic Islands	Mallorca Island, S’Estanyol Bay	39.21	02.54	3-4	sand	<1 year	3					Moderate anthropogenic pressure
Diaz-Almela et al 2008	2008	October 2004	2004	Spain	Balearic Islands	Cabrera Island, Es Port Bay	39.09	02.56	2.5-6.5	mud	<1 year	4					National Park
Balestri and Lardicci 2008	2008	July 2005	2004	France	Corsica	Gulf of Ventilegne, S1*	41.26	09.07	2-3	sand	1 year	128 m-2					International marine protected area, natural reserve
Balestri and Lardicci 2008	2008	July 2005	2004	France	Corsica	Gulf of Ventilegne, S1*	41.26	09.07	2-3	rock	1 year	176 m-2					International marine protected area, natural reserve
Balestri and Lardicci 2008	2008	July 2005	2004	France	Corsica	Gulf of Ventilegne, S2*	41.26	09.07	2-3	sand	1 year	124.8 m-2					International marine protected area, natural reserve
Balestri and Lardicci 2008	2008	July 2005	2004	France	Corsica	Gulf of Ventilegne, S2*	41.26	09.07	2-3	rock	1 year	112 m-2					International marine protected area, natural reserve
Diaz-Almela et al 2009	2009	July 2004	2004	Spain	Balearic Islands	Mallorca Island, Bay of Magalluf	39.30	02.33	7	sand	1-2 months	3	35	100	yes	not	Low anthropogenic pressure
Balestri et al. 2009	2009	December 2005	2004	Italy	Tuscany	Livorno	43.37	10.20	stranded		1-2 years	148
Giraud G, personal observation	2010	August 2010	2009	France	Provence-Alpes-Côte d'Azur	Cassis Bay	43.11	05.31	stranded		1 year	n.a
Alagna et al. 2013	2013	July 2004	2004	Italy	Sicily, Egadi Archipelago	Favignana Island, S1*	37.55	12.19	3	sand/gravel	1-2 months	0.13 m-2	24	0		not	Low anthropogenic pressure
Alagna et al. 2013	2013	July 2004	2004	Italy	Sicily, Egadi Archipelago	Favignana Island, S1*	37.55	12.19	1	rock	1-2 months	16 m-2	24	81	not	not	Low anthropogenic pressure
Alagna et al. 2013	2013	July 2004	2004	Italy	Sicily, Egadi Archipelago	Favignana Island, S1*	37.55	12.19	3	rock	1-2 months	16 m-2	24	30	not	not	Low anthropogenic pressure
Alagna et al. 2013	2013	July 2004	2004	Italy	Sicily, Egadi Archipelago	Favignana Island, S2*	37.56	12.18	3	sand/gravel	1-2 months	0.13 m-2	24	0		not	Low anthropogenic pressure
Alagna et al. 2013	2013	July 2004	2004	Italy	Sicily, Egadi Archipelago	Favignana Island, S2*	37.56	12.18	1	rock	1-2 months	16 m-2	24	81	not	not	Low anthropogenic pressure
Alagna et al. 2013	2013	July 2004	2004	Italy	Sicily, Egadi Archipelago	Favignana Island, S2*	37.56	12.18	3	rock	1-2 months	16 m-2	24	30	not	not	Low anthropogenic pressure
Bedini et al. 2013	2013	July 2004	2004	Italy	Tuscany, Tuscan Arhipelago	Pianosa Island	42.35	10.06	n.a	rocky pools	1-2 months	500					National Park
Badalamenti et al. 2015	2015	July 1997	1997	Italy	Sicily	Ustica Island	38.43	13.11	1-3	sand	2-3 months	n.a					Marine protected area
Badalamenti et al. 2015	2015	July 1997	1997	Italy	Sicily	Ustica Island	38.43	13.11	1-3	rock	2-3 months	n.a					Marine protected area
Badalamenti et al. 2015	2015	July 2004	2004	Italy	Sicily	Capo Feto	37.39	12.32	1-3	sand	2-3 months	12					Moderate anthropogenic pressure
Badalamenti et al. 2015	2015	July 2004	2004	Italy	Sicily	Capo Feto	37.39	12.32	1-3	rock	2-3 months	12					Moderate anthropogenic pressure
Badalamenti et al. 2015	2015	October 2009	2009	Italy	Sicily	Ustica Island	38.43	13.11	3	rock	5 months	12					Marine protected area
Balestri and Lardicci	Present study	July 2006	2004	France	Corsica	Gulf of Saint Florent, S1*	42.41	09.19	0.50-1.5	rock	2 years	22 m-2					Low anthropogenic pressure
Balestri and Lardicci	Present study	July 2006	2004	France	Corsica	Gulf of Saint Florent, S2*	42.41	09.19	0.50-1.5	Cymodocea nodosa	2 years	1 m-2					Low anthropogenic pressure
Balestri and Lardicci	Present study	July 2016	2016	France	Corsica	Gulf of Ventilegne, S1*	41.26	09.07	0.5-2	sand	1-2 months	42 m-2			yes	not	International marine protected area, natural reserve
Balestri and Lardicci	Present study	July 2016	2016	France	Corsica	Gulf of Ventilegne, S2*	41.26	09.07	0.4-2	sand	1-2 months	8.1 m-2			yes	not	International marine protected area, natural reserve
Balestri and Lardicci	Present study	July 2016	2016	France	Corsica	Gulf of Ventilegne, S2*	41.26	09.07	0.4-2	rock	1-2 months	9.3 m-2				not	International marine protected area, natural reserve
Balestri and Lardicci	Present study	July 2016	2016	France	Corsica	Gulf of Ventilegne, S2*	41.26	09.07	0.10-0.20	rocky pools	1-2 months	31.3 m-2				not	International marine protected area, natural reserve
Balestri and Lardicci	Present study	July 2016	2016	France	Corsica	Tonnara	41.25	09.06	0.20	rock	1-2 months	1 m-2				not	International marine protected area, natural reserve
Sources for the dataset presented in chronological order of publication year
Alagna, A., Fernández, T. V., Terlizzi, A., and Badalamenti, F. (2013). Influence of microhabitat on seedling survival and growth of the mediterranean seagrass Posidonia oceanica (L.) Delile. Estuar. Coast. Shelf Sci. 119, 119–125. doi:10.1016/j.ecss.2013.01.009.
Badalamenti, F., Alagna, A., and Fici, S. (2015). Evidences of adaptive traits to rocky substrates undermine paradigm of habitat preference of the Mediterranean seagrass Posidonia oceanica. Sci. Rep. 5, 8804. doi:10.1038/srep08804.
Balestri, E., and Lardicci, C. (2008). First evidence of a massive recruitment event in Posidonia oceanica: Spatial variation in first-year seedling abundance on a heterogeneous substrate. Estuar. Coast. Shelf Sci. 76, 634–641. doi:10.1016/j.ecss.2007.07.048.
Balestri, E., Piazzi, L., and Cinelli, F. (1998). Survival and growth of transplanted and natural seedlings of Posidonia oceanica (L.) Delile in a damaged coastal area. J. Exp. Mar. Bio. Ecol. 228, 209–225. doi:10.1016/S0022-0981(98)00027-6.
Balestri, E., Gobert, S., Lepoint, G., and Lardicci, C. (2009). Seed nutrient content and nutritional status of Posidonia oceanica seedlings in the northwestern Mediterranean Sea. Mar. Ecol. Prog. Ser. 388, 99–109. doi:10.3354/meps08104.
Bedini, R., Nannelli, A., Batistini, F. (2013). Restoration of Posidonia oceanica (L.) Delile Meadows: Is There An Effective Methodology? J. Life Sci. 7 (7), 722-726.
Buia, M.C., Piraino, S. (1989). Record of a Posidonia oceanica (L.) Delile seedling in the Egadi Islands (Sicily, Italy). Posidonia Newsletter 2 (2), 19-22.
Buia, M.C., Gambi, M.C., Badalamenti, F. (2002). Morpho-chronological observations on seedlings ano juvenile shoots of Posidonia oceanica (L.) Delile collected "in situ´ in various coastal areas. Biol. Mar. Mediterr. 9 (1), 600-604.
Diaz-Almela, E., Marbà, N., Álvarez, E., Santiago, R., Martínez, R., and Duarte, C. M. (2008). Patch dynamics of the Mediterranean seagrass Posidonia oceanica: Implications for recolonisation process. Aquat. Bot. 89, 397–403. doi:10.1016/j.aquabot.2008.04.012.
Diaz-Almela, E., Marbà, N., Martìnez, R., Santiago, R., Duarte, C.M. (2009). Seasonal dynamics of Posidonia oceanica in Magalluf Bay (Mallorca, Spain): Temperature effects on seagrass mortality. Limnol. Oceanogr. 54 (6),2170-2182. doi:10.4319/lo.2009.54.6.2170
Gambi, M.C., Guidetti, P. (1998). Morphological observation on seedlings of Posidonia oceanica (L.) Delile germinated “in situ”. Biol. Mar. Mediterr. 5 (1), 549-552.
Gambi, M.C., Buia, M.C., Gazzella, L. (1996). Record of a diffuse germination of Posidonia oceanica (L.) Delile in the central Adriatic sea (Croatia). Biol. Mar. Mediterr. 3 (1), 467-470.
Guidetti, P., Bussotti, S. (2002). Morpho-chronological observations on juvenile shoots of the seagrass Posidonia oceanica. Thalassia Salentina 26,11-17. doi: 10.1285/i15910725v26p11
Jover, M. A., del Castillo-Agudo, L., Garcia-Carrascosa, M., and Segura, J. (2003). Random amplified polymorphic DNA assessment of diversity in western Mediterranean populations of the seagrass Posidonia oceanica. Am. J. Bot. 90, 364–369. doi:10.3732/ajb.90.3.364.
Meinesz, A., Caye, G., Loquès, F., Molenaar, H. (1993). Polymorphism and development of Posidonia oceanica transplanted from different parts of the Mediterranean into the National Park of Port-Cros. Bot. Mar. 36, 209-216. doi: 10.1515/botm.1993.36.3.209
Moreno, D., Guirado J. (2006) Nuevo datos sobre la floración, frutifición y germinación de fanerógamas marinas en Andalucia. Acta Botanica Malacitana 31, 52-72
Pergent, G., (1987). Recherches lepidochronologiques chez Posidonia oceanica (Potamogetonaceae). [These de Doctorat]. [Marseille (Fr)]: Università Aix-Marseille II- Fac. Des Science de Luminy.
Piazzi, L., Acunto, S., and Cinelli, F. (1999). In situ survival and development of Posidonia oceanica (L.) Delile seedlings. Aquat. Bot. 63, 103–112. doi:10.1016/S0304-3770(98)00115-6.
